# Supplementary material for: The Association of Tobacco Control Policies and the Risk of Acute Myocardial Infarction Using Hospital Admissions Data
Source: PLoS One. 2014 Feb 10;9(2):e88784. doi: 10.1371/journal.pone.0088784 (PMC3919809; doi:10.1371/journal.pone.0088784)
Supplement: Dataset S1 — Census 2010, Republic of Panama. (XLS) [file pone.0088784.s001.xls]

## Sheet: C. 2 Pob. Grupos edad
Cuadro 2. POBLACIÓN EN LA REPÚBLICA, POR SEXO, SEGÚN GRUPOS DE EDAD:
CENSOS DE 1990 A 2010
Año y grupos de edad	Población			Indice de masculinidad (hombres por cada 100 mujeres)
	Total	Hombres	Mujeres
1990……………................	2329329	1178790	1150539	102.455
0 - 4...................................	276869	141451	135418	104.455
5 - 9..................................	276932	141203	135729	104.033
10 - 14.................................	257754	131807	125947	104.653
15 - 19....................................	248852	125121	123731	101.123
20 - 24....................................	229183	114612	114571	100.036
25 - 29..................................	201107	100395	100712	99.6852
30 - 34...................................	166281	83359	82922	100.527
35 - 39..................................	139869	70247	69622	100.898
40 - 44...................................	117258	59414	57844	102.714
45 - 49................................	97338	49916	47422	105.259
50 - 54..................................	78869	40306	38563	104.52
55 - 59...................................	62534	32200	30334	106.152
60 - 64....................................	54054	27877	26177	106.494
65 - 69....................................	41962	21340	20622	103.482
70 - 74...................................	33109	16850	16259	103.635
75 - 79....................................	23422	11777	11645	101.134
80 - 84...................................	13040	6232	6808	91.5394
85 y más..............................	10878	4678	6200	75.4516
No declarada....................................	18	5	13	38.4615
Edad Mediana.................................	22	22	22
2000..............................	2839177	1432566	1406611	101.845
0 - 4....................................	326239	166281	159958	103.953
5 - 9...................................	296747	150813	145934	103.343
10 - 14.................................	286133	146274	139859	104.587
15 - 19....................................	268961	136201	132760	102.592
20 - 24....................................	249675	124996	124679	100.254
25 - 29..................................	241251	120825	120426	100.331
30 - 34...................................	223890	112499	111391	100.995
35 - 39..................................	199272	100111	99161	100.958
40 - 44...................................	162581	81576	81005	100.705
45 - 49................................	134175	67803	66372	102.156
50 - 54..................................	115770	58723	57047	102.938
55 - 59...................................	89855	45644	44211	103.241
60 - 64....................................	73333	37219	36114	103.06
65 - 69....................................	55932	28148	27784	101.31
70 - 74...................................	44446	22240	22206	100.153
75 - 79....................................	32174	15641	16533	94.6047
80 - 84...................................	21434	9991	11443	87.311
85 y más..............................	17273	7555	9718	77.7423
No declarada..........................................	36	26	10	260
Edad Mediana......................	25	25	25
2010…….......................	3405813	1712584	1693229	101.1
0 - 4....................................	323791	165327	158464	104.3
5 - 9...................................	330880	169100	161780	104.5
10 - 14.................................	339408	173247	166161	104.3
15 - 19....................................	295990	149938	146052	102.7
20 - 24....................................	281224	141563	139661	101.4
25 - 29..................................	269688	134629	135059	99.7
30 - 34...................................	252540	125910	126630	99.4
35 - 39..................................	243897	121789	122108	99.7
40 - 44...................................	223058	112136	110922	101.1
45 - 49................................	194750	97807	96943	100.9
50 - 54..................................	158834	79165	79669	99.4
55 - 59...................................	130389	65411	64978	100.7
60 - 64....................................	109823	55244	54579	101.2
65 - 69....................................	82667	41268	41399	99.7
70 - 74...................................	64714	32012	32702	97.9
75 - 79....................................	44780	21565	23215	92.9
80 - 84...................................	30225	13994	16231	86.2
85 y más..............................	28603	12166	16437	74
No declarada……………………………	552	313	239	131
Edad Mediana...........................	27	27	28
